# Supplementary material for: A High-Content RNAi Screen Identifies Ubiquitin Modifiers That Regulate TNF-Dependent Nuclear Accumulation of NF-κB
Source: Front Immunol. 2014 Jul 14;5:322. doi: 10.3389/fimmu.2014.00322 (PMC4094887; doi:10.3389/fimmu.2014.00322)
Supplement: Supplementary file 1 [file Presentation_1.ZIP]

Archive with 6 entries (6 files):
- Supp. Table 2.PDF
- Supp. Table 3.PDF
- Supp. Table 4.PDF
- Supp. Table 5.PDF
- Supp. Tables legends.pdf
- Supp. Table 1.PDF
